# Supplementary material for: Cascade Ligand- and Structure-Based Virtual Screening to Identify New Trypanocidal Compounds Inhibiting Putrescine Uptake
Source: Front Cell Infect Microbiol. 2018 May 25;8:173. doi: 10.3389/fcimb.2018.00173 (PMC5981162; doi:10.3389/fcimb.2018.00173)
Supplement: Data Sheet S1 — Inactive dataset compounds. [file Data_Sheet_1.XLSX]

## Sheet: Inactives
Structure
